# Supplementary material for: Chironomids (Diptera) from Central European stream networks: new findings and taxonomic issues
Source: Biodivers Data J. 2024 Dec 27;12:e136241. doi: 10.3897/BDJ.12.e136241 (PMC11699512; doi:10.3897/BDJ.12.e136241)
Supplement: XML Treatment for Chironomidae [file BDJ.12.e136241-treatment1.xml]

<!DOCTYPE tp:taxon-treatment
  PUBLIC "-//TaxonX//DTD Taxonomic Treatment Publishing DTD v0 20100105//EN" "tax-treatment-NSO.dtd">
<tp:taxon-treatment xmlns:tp="http://www.plazi.org/taxpub"><tp:treatment-meta><mixed-citation publication-type="journal"><person-group><name><surname>Boóz</surname><given-names>Bernadett</given-names></name><name><surname>Kovács</surname><given-names>Zsolt</given-names></name><name><surname>Bartalovics</surname><given-names>Bea</given-names></name><name><surname>Boda</surname><given-names>Pál</given-names></name><name><surname>Miliša</surname><given-names>Marko</given-names></name><name><surname>Pernecker</surname><given-names>Bálint</given-names></name><name><surname>Pařil</surname><given-names>Petr</given-names></name><name><surname>Rewicz</surname><given-names>Tomasz</given-names></name><name><surname>Simon</surname><given-names>Anna Boglárka</given-names></name><name><surname>Csabai</surname><given-names>Zoltán</given-names></name><name><surname>Móra</surname><given-names>Arnold</given-names></name></person-group><article-title>Chironomids (<tp:taxon-name><tp:taxon-name-part taxon-name-part-type="order">Diptera</tp:taxon-name-part></tp:taxon-name>) from Central European stream networks: new findings and taxonomic issues</article-title><source>Biodivers Data J</source><day>27</day><month>12</month><year>2024</year><volume>12</volume><pub-id pub-id-type="doi">10.3897/BDJ.12.e136241</pub-id></mixed-citation></tp:treatment-meta><tp:nomenclature><tp:taxon-name>
              <object-id xmlns:xlink="http://www.w3.org/1999/xlink" content-type="arpha" xlink:type="simple">DAB5B22E-3830-523F-B4C6-F8358BA54902</object-id>
              <tp:taxon-name-part taxon-name-part-type="family">Chironomidae</tp:taxon-name-part>
              <object-id xmlns:xlink="http://www.w3.org/1999/xlink" xlink:type="simple" object-id-type="GBIF">https://www.gbif.org/dataset/45b4c600-6d61-4eeb-b9a6-6d07e0cdcd1a</object-id>
            </tp:taxon-name></tp:nomenclature></tp:taxon-treatment>
